# Supplementary material for: Colonic Mucosal Microbiota and Association of Bacterial Taxa with the Expression of Host Antimicrobial Peptides in Pediatric Ulcerative Colitis
Source: Int J Mol Sci. 2020 Aug 22;21(17):6044. doi: 10.3390/ijms21176044 (PMC7504357; doi:10.3390/ijms21176044)
Supplement: Supplementary file 1 [file ijms-21-06044-s001.zip]

Archive with 7 entries (6 files):
- Supplementary figure 1.pdf
- __MACOSX/
- __MACOSX/._Supplementary figure 1.pdf
- Supplementary figure 3.pdf
- __MACOSX/._Supplementary figure 3.pdf
- supplementary figure age.pdf
- __MACOSX/._supplementary figure age.pdf
